# Supplementary material for: Mechanism of luteolin against non-small-cell lung cancer: a study based on network pharmacology, molecular docking, molecular dynamics simulation, and in vitro experiments
Source: Front Oncol. 2024 Nov 8;14:1471109. doi: 10.3389/fonc.2024.1471109 (PMC11582065; doi:10.3389/fonc.2024.1471109)
Supplement: Supplementary file 1 [file Table1.xlsx]

## Sheet: Sheet1
Supplementary Table S1 Potential targets of luteolin
Related target	Gene name
Prostaglandin G/H synthase 1	PTGS1
Androgen receptor	AR
Prostaglandin G/H synthase 2	PTGS2
Trypsin-1	PRSS1
Nuclear receptor coactivator 2	NCOA2
mRNA of PKA Catalytic Subunit C-alpha	PRKACA
Dipeptidyl peptidase IV	DPP4
Phosphatidylinositol-4,5-bisphosphate 3-kinase catalytic subunit, gamma isoform	PIK3CG
Transcription factor p65	RELA
Epidermal growth factor receptor	EGFR
RAC-alpha serine/threonine-protein kinase	AKT1
Vascular endothelial growth factor A	VEGFA
G1/S-specific cyclin-D1	CCND1
Bcl-2-like protein 1	BCL2L1
Cyclin-dependent kinase inhibitor 1	CDKL1
Caspase-9	CASP9
72 kDa type IV collagenase	MMP2
Matrix metalloproteinase-9	MMP9
Mitogen-activated protein kinase 1	MAPK1
Interleukin-10	IL10
Retinoblastoma-associated protein	RB1
Cell division protein kinase 4	CDK4
Tumor necrosis factor	TNF
Transcription factor AP-1	JUN
Interleukin-6	IL6
Caspase-3	CASP3
Cellular tumor antigen p53	TP53
NF-kappa-B inhibitor alpha	NFKBIA
Xanthine dehydrogenase/oxidase	XDH
DNA topoisomerase 1	TOP1
E3 ubiquitin-protein ligase Mdm2	MDM2
Amyloid beta A4 protein	APP
Interstitial collagenase	MMP1
Proliferating cell nuclear antigen	PCNA
Receptor tyrosine-protein kinase erbB-2	ERBB2
Peroxisome proliferator-activated receptor gamma	PPARG
Heme oxygenase 1	HMOX1
Caspase-7	CASP7
Intercellular adhesion molecule 1	ICAM1
Induced myeloid leukemia cell differentiation protein Mcl-1	MCL1
Baculoviral IAP repeat-containing protein 5	BIRC5
Interleukin-2	IL2
G2/mitotic-specific cyclin-B1	CCNB1
Tyrosinase	TYR
Interferon gamma	IFNG
Interleukin-4	IL4
DNA topoisomerase 2-alpha	TOP2A
Glutathione S-transferase P	GSTP1
Baculoviral IAP repeat-containing protein 4	XIAP
Solute carrier family 2, facilitated glucose transporter member 4	SLC2A4
Insulin receptor	INSR
CD40 ligand	CD40LG
Prostaglandin E synthase	PTGES
Kinetochore protein Nuf2	NUF2
Adenylate cyclase type 2	ADCY2
Hepatocyte growth factor receptor	MET

## Sheet: Sheet2
Supplementary Table S2 Related targets of NSCLC
TP53
EGFR
BRCA1
BRCA2
MET
ATM
KRAS
PTEN
CHEK2
PIK3CA
CDKN2A
PALB2
BRAF
ERBB2
MLH1
APC
CDH1
CTNNB1
ALK
HRAS
AKT1
STK11
TERT
RB1
MSH2
SMAD4
MSH6
BRIP1
MYC
BARD1
H19
PTCH1
CDK4
NRAS
FGFR3
MIR21
MUC4
MALAT1
POLE
FGFR2
SMARCA4
NFE2L2
MEG3
MAPK1
PMS2
KIT
CASP8
FBXW7
PVT1
C11orf65
GAS5
NBN
LRRC56
FAS
RET
MAP2K1
CCND1
TUG1
NF1
RHOA
MSH3
HOTAIR
MIR145
EGFR-AS1
TSC2
DICER1
CCAT1
FASLG
XIST
STAT3
MUC16
MTOR
PTPN11
MIR155
MIR17
B2M
MIR125A
FGFR1
IDH1
UCA1
RAF1
MIR143
CEACAM5
MIR221
MKI67
BCL2
MIR34A
LOC126806658
MIR126
ERCC6
PRKN
JAK3
ROS1
VEGFA
AXIN2
CDKN1B
RAD50
TGFB1
VEGFC
GNAS
PIK3CG
MIR30A
NKX2-1
DNMT3A
CDKN2B-AS1
MIR200C
IL6
NEAT1
U2AF1
MIR214
MIR31
MUTYH
LINC-ROR
CASC2
DHFR
MIR141
VHL
CCAT2
MIR205
MIR146A
MIR34C
MIR146B
MIR210
PCAT1
MUC3A
ESR1
MIR140
ERBB4
AKT2
BAP1
ABL1
MIR195
LOC126862571
MIR222
MIR20A
MIR200B
MIRLET7C
ZFHX3
HOTTIP
TNF
EP300
TGFBR2
TSC1
KCNQ1OT1
MIR182
PDGFRA
MIR150
KEAP1
EPCAM
CDC27
ARID1A
BAX
CD274
MIR199A1
MIR29A
PPP2R1A
MIR29C
DANCR
MUC6
MIR200A
MIR15A
MIR139
LUCAT1
MIR22
IRF1
MIR133B
MIRLET7D
MUC2
SNHG1
RAD51C
ARAF
FGF10
MIR18A
MIR203A
MIR30E
KMT2C
MIR106A
KMT2D
MIR204
NLRP3
MIRLET7B
MIR148A
ERCC2
MIR335
SPRY4-IT1
MIR183
CDKN1A
NRG1
MIR99A
DSPP
ZFAS1
MIR93
MIR98
ROCK1
ERBB3
SOS1
HOXA11-AS
CXCL8
SKP2
MIR224
SNHG16
MIAT
IL2
CREBBP
MIR19A
MIR100
MIRLET7G
ZEB2
MIR451A
JUN
MDM2
IL1B
NOTCH1
BCYRN1
BCAR4
IFNG
HIF1A
ITGB1
MRE11
SRC
CASP3
PIK3R1
HNF1A-AS1
MIR185
MIR338
MIR96
SLC25A5
MIR486-1
SOX2-OT
CTNNA1
MIR31HG
AR
AFAP1-AS1
CYP2A6
ACTA2
CASC9
MIR497
MIR223
MIR191
ADA
BANCR
SLC22A18
PPARG
LRP1B
MUC1
EGF
MIR199B
MLH3
MIR192
KDR
SNHG12
CDK12
FANCC
TERC
ABCB1
MIR27B
IL10
BMPR1A
MIR101-1
MIR34B
DGCR5
UBXN11
PPP2R1B
MIR15B
RAG2
MIRLET7E
MIR130A
MMP9
ZFHX3-AS1
CDK2
CYTOR
PTGS2
CTNND2
SNHG7
LINC00511
FAT1
MIR26A1
MIR107
MIR128-2
PANDAR
MIR27A
MIR324
MEN1
CXCR4
RMRP
MIR216A
MMP2
HAGLR
CD44
NFKB1
CASC8
BIRC5
TP53COR1
EPB41L3
GNAQ
IGF1R
MIR32
FENDRR
XRCC1
LINC01133
PDCD1
KRT19
DDR2
MIR499A
MIR212
FLT1
STK4
RAC1
AURKA
MIR197
MIR29B2
MIR30D
STAT1
ICAM1
BCL10
ERCC1
CTLA4
TINCR
BLACAT1
LINC00673
ADAM12
LOC126806930
MIR124-1
SMARCB1
PCAT6
RAD51
TP73
DRD4
TCF7
MIR137
IL7R
RNY3
ARID2
LINC00473
GFOD3P
MIR142
EPHA5
CDH10
MIR345
MIR372
SNHG15
TYMS
TLR4
GSTP1
EZH2
WT1
SFTPC
MIR4435-2HG
CYP1A1
MIR429
PCAT7
CDKN2B
RIOX2
LNCRNA-ATB
FEZF1-AS1
MIR106B
PCNA
MIR10B
CSF3
ATR
BUB1B
IL4
SNHG20
LCAL1
FHIT
HULC
HOXB13
MIRLET7F1
MIR22HG
SERPINB3
MIR124-3
RELN
GHET1
MIR127
XRCC3
CAV1
TNFRSF10B
ADAMTS9-AS2
GSTM1
FGF2
SBF2-AS1
NF2
MIRLET7A3
BCL2L1
RNY1
TUSC7
KITLG
IGF1
TP63
MIR377
IGF2
GACAT2
MIR23B
MIR24-2
NKILA
IGF2-AS
SETD2
ABCC1
YAP1
MIR23A
MAP3K8
HGF
LINC00261
MIR33A
MIR373
SPP1
AGAP2-AS1
PLAG1
EPB41L4A-DT
ZEB1
MIR149
MAPK8
SF3B2
OGG1
MIRLET7A2
MIR425
ZEB2-AS1
MIR424
MGMT
MIR181C
CD4
NFKBIA
MIR511
MIR181A1
JAK2
HIF1A-AS1
MIR9-1
MIR339
TP53TG1
IDH2
EPHA2
LOC123956272
ERCC5
CXCL12
MXRA5
MMP1
MIR25
LZTR1
DRAIC
PARP1
PTK2
LINC00460
MIR95
ABCG2
CASP9
MIR320A
MCL1
CDK6
POLR1HASP
FOXD2-AS1
XRCC2
RASSF1
ZNF521
CBL
ERCC4
CCL2
E2F1
MIR122
CFTR
MIR219A1
GAS6-AS1
NQO1
SHC1
SMAD7
MIR16-1
HSP90AA1
RARB
CDK1
PCBP2-OT1
ENO2
SOD2
MAPK3
RGMB-AS1
RUNX1
SMAD3
MIR198
MIR125B2
DNMT1
VIM
MIR10A
BCL6
TNFSF10
NCAM1
CSF2
LINC01116
MUC5AC
IRAIN
KLF6
RELA
PALLD
ITGA3
LINC00968
PGBD3
LINC00858
XIAP
SPAAR
LINC00312
PECAM1
ESR2
XPA
TRPM2-AS
XPC
SOX9
BTK
MTHFR
FOXO1
MAPK14
MIR375
TGFBR1
PTPRC
SF3B1
MIR296
FOXP3
ENG
RBM38
LINC00857
FLT3
NTRK1
HMOX1
FN1
COTL1
NPM1
MIR218-2
MUC19
SLC2A1
NPTN-IT1
HLA-DRB1
GGPS1
PDGFRB
VCAM1
CDC42
ALB
PLAU
FLT4
BMP2
VDR
LINC01852
MIR30B
FGFR4
TGFA
SFTPA1
SP1
ASAP1-IT1
MIR193A
MIR328
MIR144
PPIEL
MAFA-AS1
NOS2
SLC16A1-AS1
SHH
CADM1
MYCN
IQANK1
IL17A
GATA2
SERPINA1
PCAT29
KRT7
CASP10
CYCS
TUBA4B
CD40
PRKCA
ZNF793
LINC00313
RXRA
GNAS-AS1
MIR26B
CACNA1G-AS1
TOP2A
FAR2P1
GPSM2
IL2RA
PRKAR1A
TATDN1
LINC02633
GAS5-AS1
CD8A
MIR152
MIR494
MIR342
SFTA3
MAP2K2
KCNMB2-AS1
CCNB1
LINC00342
HLA-B
CCL5
FANCD2
ZNF461
MUC20-OT1
IGFBP3
CHGA
MIR24-1
CPS1-IT1
LINC01589
SERPINE1
WWOX
DLGAP2
HMGB1
CHEK1
PLK1
TFRC
LOC126860933
C14orf132
LINC01433
LINC00210
HAVCR2
MIR125B1
CCNA2
MIRLET7I
TLR2
PRAL
MIR215
PROM1
ERCC3
NMRAL2P
IL1A
GRP
PIK3CD
MYEF2
BIRC3
POT1
LOC110806263
CCR6
LINC01186
IL3
SLMAP
ICOSLG
MALINC1
MIR130B
CRNDE
MSR1
PDGFB
DPYD
LINC00472
LOC730101
FOS
MIR331
TOP1
LINC00880
INS
TGFB2
CREB1
TYMP
PLAUR
CDH2
GUCY1B2
MIR374A
CYP19A1
CDKN3
ARHGAP27P1
LIG4
MITF
HLA-A
RARA
MYD88
TIMP1
FOXM1
LINC01672
ING1
SMAD2
GSK3B
MIR211
CEACAM3
PGR
DLEC1
JAK1
HBB
MMP14
KRT5
CHRNA3
SGO1-AS1
IKBKB
MUC5B
CFLAR
THBS1
SFTPB
SNAI1
MMP7
BAD
CTAG1B
CERNA3
EDN1
NEXN-AS1
LINC02042
MIR181B1
MIR7-3HG
NME1
SOX2
CSF1
KRT18
MIR132
IL1RN
MPO
MIRLET7A1
IL7
BMP6
DNMT3B
IL6R
SMO
GLI1
LINC01627
IFNA1
BMP4
AXL
LINC02412
ENSG00000266919
HDAC1
TCF7L2
MIR151A
PRKDC
LINC01628
HLA-G
POU5F1
CCND2
MAX
CCN2
RECQL
ZAP70
RECK
BAK1
CCND3
MIR148B
CYP1B1
LINC01502
LGALS3
HSPB1
XPO1
GJA1
TWIST1
POLK
TEK
CD34
CD40LG
LINC02605
ITGB3
BCL2L11
APEX1
MIR186
THY1
CYP17A1
MIF
SYP
LEP
AKT3
MIR128-1
IL13
ABRAXAS1
MST1R
ETV6
EML4
AREG
PPM1D
PRKCD
PIK3R2
SFTPA2
TNFRSF1A
CEACAM1
CHRNA5
CD28
ANXA5
NRP1
SNAI2
MIR92A1
GATA3
EPO
PIK3CB
BDNF-AS
HSPA5
DLC1
FOXO3
NR3C1
HFE
RPS6KB1
NTHL1
CKS1B
KRT8
BSG
PTENP1
SST
FANCA
CDC25A
TMX2-CTNND1
SIRT1
PMS1
PTK2B
MIR193B
BMI1
CSF1R
EPHB2
GREM1
IL18
CCNE1
SNHG5
HDAC9
GAPDH
RASA1
IL15
MVP
AURKB
SOCS1
EZR
DAPK1
PTHLH
HMMR
ITGA6
TP53BP1
ITGAV
SERPINA3
TIMP2
KRT20
TNFRSF10A
MMP3
CCR7
PKM
CEACAM6
RUNX3
ANGPT2
CTNND1
CRP
MIR423
ITGA5
IGF2R
PDCD1LG2
MIR483
IRS1
MIR181A2
PLCG1
MIR361
CHUK
GZMB
JUP
SFTA1P
AXIN1
CD36
CA9
ENO1
NOS3
GRB2
MED12
NORAD
NAT2
CDC25C
FANCG
ANXA2
CYP2E1
CCNH
CASC15
NOTCH3
MYB
CDKN1C
CLU
CTSD
ELAVL1
BUB1
SYK
LOX
MPL
MIR202
SOD1
POSTN
CTSB
MIR503
EGR1
TIMP3
ECT2
BID
GSTT1
PHB1
SFTPD
SPARC
SMARCE1
MIR134
TNFRSF1B
KLK3
ABCC2
HSPA4
F3
BIRC2
PDPK1
MIR498
ITGB4
SGK1
RRM1
ALDH2
TCF3
IKBKG
PXN
LGALS1
EPHX1
FADD
LAMC2
MIR370
MIR330
PDCD4
CEBPA
ELANE
MIR485
TPX2
VEGFD
MIR206
SELE
CDH13
RHEB
FAT4
PDPN
CDX2
ALOX5
ABCA1
IFI27
YY1
SMARCA2
NCOA3
DDB2
DLEU1
WNT1
MARS1
MIR138-1
IL4R
GADD45A
MIR302C
FGF7
XRCC5
CXADR
ANXA1
CDKN2C
ITGA2
ACTB
STAT6
DSP
PRKCI
NBAT1
NNT-AS1
RIPK1
ANGPT1
HBEGF
CBR3-AS1
CD82
PAX5
MIR491
H2AC18
CYP3A4
FASN
S100A4
TKT
COMT
NES
MXI1
WNT5A
MIR99B
FSCN1
NTRK2
LCK
TTK
KLRK1
HMGA2
LDHA
CXCR2
MAD1L1
ILK
TXN
MME
ID1
MIR532
MIR135B
PRKACA
HDAC2
THPO
ALDH1A1
YBX1
ADAM17
TLR9
WRAP53
PLG
CD24
IGFBP2
IL2RG
GPC3
PRNCR1
GSTM3
MIR136
MCM4
FAM13A
CYP2D6
CASP7
STAT5B
DKK1
PBRM1
CALCA
GSN
EGLN1
IL11
CDC25B
PRKCE
MIR196A1
FANCI
MIR301A
TUBB
SDHAF2
NFKB2
HSPA8
CD81
XRCC6
SOCS3
IL6ST
EIF4E
CXCR1
RACK1
SNORD118
EPAS1
ANPEP
SCARNA5
SFRP1
MIR378A
ACE
MIR184
MIR17HG
ADAR
MIR337
E2F3
SERPINB5
KDM4C
SOD2-OT1
KLF4
SCGB1A1
IGFBP1
COL1A1
LINC00941
CLDN7
ETS1
DUSP1
MIR502
MIR542
PRKD1
MMP13
APAF1
MIR28
BCR
HLA-DQB1
YWHAE
PRKCB
STMN1
EIF4EBP1
MTA1
ELOC
CEACAM7
GDF15
BCAR1
CD9
DROSHA
LIG1
MIR340
TRAF6
IL1R1
XRCC4
MAP2K4
MIR20B
WEE1
MTAP
CYP1A2
CALR
RUNX2
LNCR3
WT1-AS
BIRC7
ALDOA
IL5
UGT1A1
ASCL1
TGM2
LINC00963
MTUS1
MIR675
HDAC4
LINC01234
ITK
DDIT3
CD80
AHR
FGF1
MIR190A
CUL3
STAT5A
CLPTM1L
CXCL10
FALEC
XBP1
DIABLO
MIR584
CUL1
MCM2
CXCR3
ODC1
CD247
PGF
SLC19A1
MYCL
MIR196B
AGER
CASP1
IFNB1
FGA
GATA6
H2AX
HPSE
NOD2
MIR302A
EPHB4
LOC111589215
GPX1
AFP
H3-3A
CCL3
MSLN
HSPA1A
PLCG2
PTGER4
TAP1
CDK5
ZEB1-AS1
PRDX1
DMBT1
RPSA
TNFSF11
TFAP2A
LMNA
CDK7
IREB2
ALCAM
HOXA-AS2
MIR376A1
DMTF1
PRKAA1
PGR-AS1
NCOR2
PPARA
DLEU2
TRIM24
CD3D
MCC
TRIP13
SNHG6
MIR29B1
IL2RB
PTTG1
CDH5
E2F2
ICOS
PRF1
HDAC6
E2F4
CD3E
INSR
DPP4
NTRK3
NOTCH2
CCN1
CEBPB
TRAF2
PAX8
UCHL1
HOTAIRM1
HLA-C
CTTN
FOXA2
HK2
RHOB
FLNA
HIF1A-AS2
PAK1
MIR367
BMPR2
SSTR2
GDNF
MAPK10
TCL6
EREG
PLA2G2A
MCM7
IL24
FANCF
MMP11
HPGD
RB1CC1
BTRC
RBBP8
MIR92A2
CAT
SPRY2
HSD17B1
ITGAM
KAT5
MMP12
LIF
ITGB2
ARNT
CD151
CD86
RXRB
LYN
ABCC3
GRPR
VWF
DCK
EPOR
PIK3R3
DLX6-AS1
ADIPOQ
KRT14
APOE
GATA4
CD27
MIR30C1
PML
CXCR5
NAPSA
SOX4
LTA
SQSTM1
LEF1
MIR196A2
CDC6
BDNF
TUBB3
CTCF
LAMB3
BECN1
RAC2
CX3CR1
HSF1
PEBP1
MIR154
IDO1
IGFBP7
MAGEA3
GCLC
LINC-PINT
BTG2
BBC3
ERG
CTSL
CCKBR
PTPN13
CXCL1
FEN1
PSCA
DKC1
TNC
ITGA9
BPIFA1
NCOR1
CD3G
ETV4
FGF9
SEMA3B
LAMA5
NCL
PLA2G4A
CERNA2
MIR181D
TK1
TLR3
PDGFA
GJB2
BRMS1
TJP1
CHRNB4
PSG2
HSP90B1
ACTA2-AS1
COL18A1
EXO1
MAD2L1
MIR381
S100A2
SCHLAP1
DDR1
NTS
TGFB3
MAGEA1
VTCN1
PDK1
CALB2
MIR574
CYP3A5
MIR452
CYLD
NANOG
CDH3
IGFBP5
MAPK7
MIR133A1
MIR508
RRM2
JAG1
MAGEA4
IRF4
NFATC2
EIF2AK3
GHRL
FUT4
MYLK
LATS2
MIR663A
RCVRN
SELP
NDRG1
TCIM
CCR2
MIR129-1
SAT1
SNORD44
GAST
MIR515-1
MYH9
DDX5
WIF1
MIR487B
HEIH
SERPINB2
TNFRSF10D
CASC11
SERPINF1
VTN
TRAF3
PDGFRL
COL11A1
MIR590
EDNRA
BAG1
AGO2
LUADT1
CCNE2
SKP1
LEPR
TFDP1
PCAT2
CCR3
LATS1
IBSP
HNRNPA2B1
CXCL5
RBM6
EIF2AK2
WNT7A
RARS1
CDC20
NUMA1
AKR1C3
ASXL1
LPL
FPGS
CHKA
SPOP
ZMYND10
MIR371A
FOLR1
CP
UHRF1
TFE3
FOXP2
IL12RB1
NGF
DLK1
MBL2
MSN
CCNA1
LINC00707
RBL2
ZBTB16
MIR409
HABP2
SLC29A1
MIR455
MCM3
SDC1
ABCC4
TG
MYO18B
TERF1
ELN
TUBA1B
STIM1
MIR432
MIR605
EXT1
CSNK1A1
L1CAM
IFNA2
CYP24A1
MIR379
NSD1
LGALS3BP
HNF4A
CFH
NECTIN4
MIR454
GLI2
CASP2
CD47
TF
LAMC1
NNMT
LINC00958
TRAF1
TRAF4
BMP7
TYK2
NR4A1
IL16
MIR495
LAMA1
MCAM
RPL11
FOXA1
ITGA2B
CASR
ROBO1
KMT2A
GLI3
SELL
MIR627
USP7
PRL
TFPI2
FCGR2A
HPRT1
SRSF2
F2R
FTX
HLA-DQA1
THBS2
CD74
PPP2R2A
CCL11
NT5E
DUXAP9
THBD
MIR582
F2
RPL5
MECOM
FOXP1
RELB
MIR135A1
COL4A3
TNFRSF9
PTPN6
FYN
GPRC5A
RASSF5
PEG10
EPIST
TFF1
ITGAL
NEDD9
ATP2A2
CT83
MAPT
KLF5
TCF4
IL12B
PAX6
CD63
TMPRSS2
DES
LINC00115
CLDN4
MDM4
DKK3
NGFR
ATG7
VIP
HOPX
MIR708
MIR218-1
ENPP2
GPX4
CD163
DRD2
SMIM31
LZTS1
TIGIT
CTAG2
HP
MIR500A
MIR637
COL4A2
RXRG
USP8
AKR1C1
SCUBE3
PTGS1
MTDH
CD55
CD46
BLNK
PTPN1
DIRC3
H4C16
BRINP1
SLC2A3
CSNK2A1
MIR19B1
IRS2
IL10RA
DDX3X
SPINK1
MIR628
FOXE1
CLDN1
SIRT3
PSMB8
MS4A1
DCN
MMP8
CCR1
PPP1R13L
NR1H2
GADD45B
BCL11A
MIR615
KIR3DL1
CCL4
SFN
COPS5
GADD45G
POMC
AIFM1
S100B
SPHK1
PRDM14
HSPD1
STIL
MMP10
ADRB2
CD2
APOB
MIR7-1
PTGES
LPAR1
MIR512-1
ATRX
CYP2C19
RYR1
SPI1
IL12A
CRABP2
MAP2K3
BICDL3P
FOXF1
BGLAP
ACTC1
MIR188
PPIA
SREBF1
RMST
SETBP1
IRF8
S100A9
SIX1
HSPG2
MIR545
DUSP6
MT-CO1
ADAM10
NAMPT
EPHA3
AKR1B10
CSTA
SNORD15A
PPP6C
RHO
CHL1
CRIPTO
HDGF
CACNA2D1
CASC19
F2RL1
TUSC2
IL9
TBL1XR1
PIM1
HOXA5
MIR100HG
RBM5
SMPD1
TLR7
LCN2
VDAC1
MIR9-3
MICA
TNFRSF11B
ITGA11
PRKCG
MAPK9
FOXP4-AS1
REV3L
VCL
CD14
PTPN12
PTPRG
RAP1A
RPS19
ACVRL1
KDM1A
GPER1
GLUL
WNT3A
EBAG9
CTSK
TFEB
CD59
PARD3
FOSL1
MIR103A1
SEMA3F
LINC01554
MAP3K2
SHMT1
WNT4
SLC34A2
CUL4A
GFAP
RPA1
WNT3
DUXAP8
ACTN4
MIRLET7F2
MIR490
TLR5
LAMA4
AMFR
CCNG1
TNFAIP3
CDA
TDRG1
RALBP1
ACHE
CHI3L1
TNFRSF11A
XAGE1A
MTR
CEMIP
ACE2
AGTR1
DPP9
TRIM28
XAGE1B
SOX10
CSK
DYNC2H1
KLF2
HES1
LINC00339
PIN1
EFNB3
CDCP1
TTN
BCC1
SDF4
RSPO1
CDCA8
PTCH2
RAD54L
TAL1
ZYG11B
ZYG11A
CDC7
BCAR3
CDC14A
VCTN1
BCL9
PRCC
MNDA
CADM3
ACKR1
COPA
VANGL2
CD48
FREB
PBX1
FMO2
RNASEL
CDC73
CRB1
RHEX
BCC2
PCAP
FH
GACAT3
KCNK3
CGREF1
SPDYA
MEMO1
HTLF
LHCGR
EHBP1
WDPCP
GMCL1
TLX2
EVA1A
COPD
MALL
LCO
CDCA7
DIRC1
PARD3B
TCL4
CPS1
PSHK2
AAMP
ABCB6
PTPRN
FARSB
HPC5
TRNT1
OVCAS1
CIDEC
TOP2B
SCLC1
PDCD6IP
TCTA
ESRG
HESX1
FAM107A
CADM2
CIP2A
TRAT1
RABL3
HCLS1
SLC49A4
MUC13
HMCES
DBR1
CPA3
PDCD10
DCLAMP
MCF2L2
EIF4G1
LNCR5
ATP13A3
MUC20
CLNK
BST1
CWH43
TAPVR1
FDCSP
PCAT4
RAP1GDS1
ADH1B
BANK1
INTU
NAF1
KMHN1
BCC3
PDCD6
ESM1
CDC20B
C5orf20
LECT2
CDC23
MZB1
ECSCR
DELE1
TIMED4
EBF
TLX3
BOD1
HK3
GMCL2
NQO2
CTAG3
MAK
GCM2
RIPOR2
CTEPH1
LNCR4
NKS1
PBCA
MUC21
PBX2
TREML1
TREM2
TREML2
TREML3
TREML4
TREM1
PTCRA
CDC5L
ICK
GCM1
PLF
CAB45
PLA2B
TKS
EPHT3
FLJ40906
OZEMA14
MYH
HR54
TCL5
IMD37
CDC7L1
SH2D3B
DFNB32
ALPS4
B7H4
FAL1
PUM
RCCP1
IGSF4B
DARC
AILJK
LTAP
BCM1
CAKUHED
TNFSF6
RNS4
HRPT2
RP12
LINC00912
C1orf186
HLRCC
LINC01458
TASK
CGR11
SPY1
MEMO
COCA1
GTBP
LHR
CTIP1
KIAA0903
C2orf86
SPATA29
HOX11L1
TMEM166
SFTB3
BENE
MCPH30
MVCD4
JPO1
PCAT114
MCH4
MCH5
PPH1
PHN
MTABC3
IA2
FARSLB
SLEB2
CALL
SIFD
FSP27
BILU
HNPCC6
AIP1
COCA2
NEDSDV
PB1
HESRG
RPX
DRR1
IGSF4D
KIAA1524
TRIM
PNCA5
DIRC2
XGIP
FRP1
TFAR15
TRC3
CLOVE
ARHGEF22
EIF4G
AFURS1
ACH
MIST
PULAM
PGAP2IP
PBT
MAC25
C4orf7
GDEP
ADH2
FLJ20706
KIAA1284
TIL4
PFBMFT7
KIAA0992
ALG2
TCS1
HSCR3
GAP
SCAL1
GS
MAR
DCNP1
APC8
PACAP
ECSM2
KIAA0141
TIM4
TIM3
EMT
OLF1
NKSF2
HOX11L2
FAM44B
NMOR2
CAGE1
RP62
GCMB
HEF1
LINC00340
FAM65B
EC1
C6orf205
HOX12
TLT1
PLOSL2
TLT2
TLT3
TLT4
MRK
GCMA
PLA2L
DRT
HRAD54
SCL
NSP2
NS6
B7X
ADTKD2
TSLL1
FY
BLAST1
APT1LG1
PRCA1
C1orf28
LCA8
MCUL1
PPH4
RINGOA
C2orf4
FCC1
LYNCH5
LCGR
EVI9
HPC12
BBS15
BTBD13
FAM176A
SMDP1
DIRA
ICF3
LINC00913
ALPS2
ALPS2B
POVD1
MCOPCB7
RILDBC1
L1CAM2
RPEM
CIDE3
AAT3
ALIX
LYNCH2
EVR7
BAF180
CPHD5
TU3A
SYNCAM2
p90
RCC4
SCKL1
CCM3
TR
MCAP
KIAA0861
PARK18
PPH5
MASTC
RAMSVPS
BANK
PDZK6
PNCA1
EST2
CMAVM1
FPC
MGC29506
ARIA
SMUCKLER
SPTCL
LPFS1
IMD29
[truncated: 146 more rows]
